# Supplementary material for: Agrin-Lrp4-Ror2 signaling regulates adult hippocampal neurogenesis in mice
Source: eLife. 2019 Jul 3;8:e45303. doi: 10.7554/eLife.45303 (PMC6650252; doi:10.7554/eLife.45303)
Supplement: Figure 1—source data 1. [file elife-45303-fig1-data1.xlsx]

## Sheet: Sheet1
	Figure 1C	SC	EE		Unpaired t test			How big is the difference?
		3376.05	7657.22		P value	0.0054		Mean ± SEM of SC	3988 ± 362.8, n=3
		4631.74	9260.34		P value summary	**		Mean ± SEM of EE	8020 ± 638, n=3
		3956.44	7141.32		Significantly different (P < 0.05)?	Yes		Difference between means	4032 ± 733.9
					One- or two-tailed P value?	Two-tailed		95% confidence interval	1994 to 6069
					t, df	t=5.493 df=4		R squared (eta squared)	0.8829
	Figure 1D	SC			EE
		Mean	SEM	N	Mean	SEM	N
	Bdnf	1	0.0177402	3	1.22322	0.0586901	3
	Igf1	1	0.0287354	3	1.29839	0.0123081	3
	Vegf	1	0.0522756	3	1.18217	0.0166947	3
	nAgrin	1	0.0801527	3	1.30872	0.0407238	3
	ApoE	1	0.0200848	3	0.93946	0.0754052	3
	Wnt5a	1	0.0680001	3	1.04134	0.0789142	3
	t test	Significant?	P value	Mean1	Mean2	Difference	SE of difference	t ratio	df
	Bdnf	Yes	0.0219507	1	1.223	-0.2232	0.06131	3.641	4
	Igf1	Yes	0.000672796	1	1.298	-0.2984	0.03126	9.545	4
	Vegf	Yes	0.0293884	1	1.182	-0.1822	0.05488	3.32	4
	nAgrin	Yes	0.0264432	1	1.309	-0.3087	0.0899	3.434	4
	ApoE	No	0.481174	1	0.9395	0.06054	0.07803	0.7758	4
	Wnt5a	No	0.711741	1	1.041	-0.04134	0.1042	0.3968	4
	Figure 1E	SC			EE
		Mean	SEM	N	Mean	SEM	N
	Lrp4	1	0.024	3	1.295	0.028	3
	MuSK	1	0.025	3	1.056	0.02	3
	t test	Significant?	P value	Mean1	Mean2	Difference	SE of difference	t ratio	df
	Lrp4	Yes	0.0012961	1	1.3	-0.295	0.0367	8.04	4
	Musk	No	0.152691	1	1.06	-0.0565	0.032	1.76	4
	BrdU	Fiugre 1G	Control	Agrin CKO		Unpaired t test		How big is the difference?
			2379.48	1791.83		P value	0.0106	Mean ± SEM of Control	2536 ± 114.1, n=4
			2307.59	2028.44		P value summary	*	Mean ± SEM of Agrin CKO	2020 ± 83.26, n=4
			2676.02	2068.66		Significantly different (P < 0.05)?	Yes	Difference between means	-516.4 ± 141.3
			2780.91	2189.39		One- or two-tailed P value?	Two-tailed	95% confidence interval	-862.1 to -170.8
						t, df	t=3.656 df=6	R squared (eta squared)	0.6902
	MCM2	Fiugre 1H	Control	Agrin CKO		Unpaired t test		How big is the difference?
			23262.4	13612.2		P value	0.0058	Mean ± SEM of Control	25316 ± 1763, n=4
			23994.7	17365.2		P value summary	**	Mean ± SEM of Agrin CKO	16730 ± 1049, n=4
			30583.3	17965.5		Significantly different (P < 0.05)?	Yes	Difference between means	-8586 ± 2051
			23423.5	17978.9		One- or two-tailed P value?	Two-tailed	95% confidence interval	-13605 to -3566
						t, df	t=4.185 df=6	R squared (eta squared)	0.7449
	DCX	Figure 1I	Control	Agrin CKO		Unpaired t test		How big is the difference?
			25035.4	21122.9		P value	0.0143	Mean ± SEM of Control	30135 ± 1795, n=4
			32884.5	23550.9		P value summary	*	Mean ± SEM of Agrin CKO	23091 ± 1023, n=4
			32386.5	21928.5		Significantly different (P < 0.05)?	Yes	Difference between means	-7044 ± 2066
			30233.6	25761.4		One- or two-tailed P value?	Two-tailed	95% confidence interval	-12099 to -1989
						t, df	t=3.41 df=6	R squared (eta squared)	0.6596
		Figure 1J	Control			Agrin CKO
			Mean	SEM	N	Mean	SEM	N
		Day1	40.4272	4.97619	8	50.2766	3.63283	8
		Day2	31.1878	4.41737	8	45.4859	4.44143	8
		Day3	30.7188	4.84617	8	34.1875	5.84505	8
		Day4	25.9375	4.70461	8	31.5938	6.08404	8
		Day5	17.3069	2.7306	8	26.1562	5.07069	8
		ANOVA table	SS	DF	MS	F (DFn, DFd)	P value
		Interaction	275.7	4	68.93	F (4, 70) = 0.3793	P=0.8227
		Row Factor	5212	4	1303	F (4, 70) = 7.169	P<0.0001
		Column Factor	1419	1	1419	F (1, 70) = 7.81	P=0.0067
		Residual	12721	70	181.7
		Sidak's multiple comparisons test	Mean Diff.	95.00% CI of diff.	Significant?	Summary	Adjusted P Value
		Control - Agrin CKO
		Day1	-9.849	-27.65 to 7.947	No	ns	0.5522
		Day2	-14.3	-32.09 to 3.499	No	ns	0.1737
		Day3	-3.469	-21.27 to 14.33	No	ns	0.9908
		Day4	-5.656	-23.45 to 12.14	No	ns	0.9249
		Day5	-8.849	-26.65 to 8.947	No	ns	0.6588
		Figure 1K	Control	Agrin CKO		Unpaired t test		How big is the difference?
			33.0333	5.5		P value	0.0195	Mean ± SEM of Control	47.71 ± 3.403, n=8
			65.2167	34.3833		P value summary	*	Mean ± SEM of Agrin CKO	32.76 ± 4.528, n=8
			53.3833	28.7167		Significantly different (P < 0.05)?	Yes	Difference between means	-14.95 ± 5.664
			44.2	32.6833		One- or two-tailed P value?	Two-tailed	95% confidence interval	-27.09 to -2.797
			43.7167	30.2		t, df	t=2.639 df=14	R squared (eta squared)	0.3321
			52.2167	45.7167
			41.0333	39.0333
			48.8833	45.8833
		Figure 1L	Control	Agrin CKO		Unpaired t test		How big is the difference?
			5	0		P value	0.0386	Mean ± SEM of Control	3.875 ± 0.4795, n=8
			1	1		P value summary	*	Mean ± SEM of Agrin CKO	2.25 ± 0.5261, n=8
			5	2		Significantly different (P < 0.05)?	Yes	Difference between means	-1.625 ± 0.7118
			3	4		One- or two-tailed P value?	Two-tailed	95% confidence interval	-3.152 to -0.09828
			4	1		t, df	t=2.283 df=14	R squared (eta squared)	0.2713
			4	3
			5	3
			4	4
		Figure 1M	Control	Agrin CKO		Unpaired t test		How big is the difference?
			68.1943	34.8229		P value	0.0125	Mean ± SEM of Control	61.21 ± 4.487, n=8
			73.6013	42.4242		P value summary	*	Mean ± SEM of Agrin CKO	40.09 ± 5.852, n=8
			77.4155	44.4444		Significantly different (P < 0.05)?	Yes	Difference between means	-21.12 ± 7.374
			62.8927	40.7584		One- or two-tailed P value?	Two-tailed	95% confidence interval	-36.94 to -5.308
			50.8549	41.3293		t, df	t=2.865 df=14	R squared (eta squared)	0.3695
			66.6626	67.6757
			44.9571	6.9538
			45.1371	42.3098
		Figure 1N	Control	Agrin CKO		Unpaired t test		How big is the difference?
			35.39	141.56		P value	0.0014	Mean ± SEM of Control	75.38 ± 8.149, n=8
			59.45	161.38		P value summary	**	Mean ± SEM of Agrin CKO	135 ± 12.68, n=8
			90.6	137.31		Significantly different (P < 0.05)?	Yes	Difference between means	59.63 ± 15.07
			75.03	113.25		One- or two-tailed P value?	Two-tailed	95% confidence interval	27.3 to 91.96
			70.78	176.95		t, df	t=3.956 df=14	R squared (eta squared)	0.5278
			107.58	174.12
			66.53	83.52
			97.68	92.01
		Figure 1O	Control	Agrin CKO		Unpaired t test		How big is the difference?
			61.8	171.66		P value	0.0175	Mean ± SEM of Control	81 ± 16.02, n=8
			60	165.97		P value summary	*	Mean ± SEM of Agrin CKO	143.9 ± 17.04, n=8
			125.4	113		Significantly different (P < 0.05)?	Yes	Difference between means	62.95 ± 23.39
			98.9	139.49		One- or two-tailed P value?	Two-tailed	95% confidence interval	12.78 to 113.1
			166	113		t, df	t=2.691 df=14	R squared (eta squared)	0.341
			56.5	194.22
			35.3	197.75
			44.1	56.5
