# Supplementary material for: Agrin-Lrp4-Ror2 signaling regulates adult hippocampal neurogenesis in mice
Source: eLife. 2019 Jul 3;8:e45303. doi: 10.7554/eLife.45303 (PMC6650252; doi:10.7554/eLife.45303)
Supplement: Figure 1—source data 2. [file elife-45303-fig1-data2.xlsx]

## Sheet: Sheet1
		Figure 1-figure supplement 1B
				Control			Agrin CKO
				Mean	SEM	N	Mean	SEM	N
			Agrn	1	0.032	3	0.535	0.019	3
			nAgrn	1	0.03	3	0.139	0.003	3
		t test	Significant?	P value	Mean1	Mean2	Difference	SE of difference	t ratio	df
		Agrn	Yes	0.00023682	1	0.535	0.465	0.0373	12.5	4
		nAgrn	Yes	9.49735e-06	1	0.139	0.861	0.0306	28.1	4
		Figure 1-figure supplement 1C	Control	Agrin CKO		Unpaired t test		How big is the difference?
			25.73	22.2		P value	0.6391	Mean ± SEM of Control	22.77 ± 0.8576 N=8
			24.59	25.49		P value summary	ns	Mean ± SEM of Agrin CKO	22.16 ± 0.9294 N=8
			24.64	25.03		Significantly different? (P < 0.05)	No	Difference between means	-0.6062 ± 1.265
			22.76	23.79		One- or two-tailed P value?	Two-tailed	95% confidence interval	-3.319 to 2.106
			23.03	19.74		t, df	t=0.4794 df=14	R squared	0.01615
			23	19.73
			19.15	22.91
			19.25	18.41
		Figure 1-figure supplement 1E	Control	Agrin CKO		Unpaired t test			Mean±SEM
			14.46	13.93		P value	0.6495	Control	14.56 ± 0.1946, n=3
			14.94	15.06		P value summary	ns	Nex-Agrinf/f	14.37 ± 0.3505, n=3
			14.29	14.11		Significantly different (P < 0.05)?	No
						One- or two-tailed P value?	Two-tailed
						t, df	t=0.4905 df=4
		Figure 1-figure supplement 1F	Control	Agrin CKO		Unpaired t test		How big is the difference?
			14.7887	17.0147		P value	0.9452	Mean ± SEM of Control	18.89 ± 1.445, n=8
			20.6209	16.4488		P value summary	ns	Mean ± SEM of Agrin CKO	19.02 ± 1.222, n=8
			18.052	16.462		Significantly different (P < 0.05)?	No	Difference between means	0.1325 ± 1.893
			21.3092	24.9647		One- or two-tailed P value?	Two-tailed	95% confidence interval	-3.927 to 4.192
			11.542	16.0677		t, df	t=0.07001 df=14	R squared (eta squared)	0.0003499
			20.0811	18.3063
			24.7167	23.6941
			20.015	19.2274
		Figure 1-figure supplement 1G	Control	Agrin CKO		Unpaired t test		How big is the difference?
			54.19	46.82		P value	0.6186	Mean ± SEM of Control	52.09 ± 3.208, n=8
			62.6	51.42		P value summary	ns	Mean ± SEM of Agrin CKO	49.49 ± 3.972, n=8
			65.42	54.644		Significantly different (P < 0.05)?	No	Difference between means	-2.6 ± 5.106
			52.89	50.76		One- or two-tailed P value?	Two-tailed	95% confidence interval	-13.55 to 8.351
			42.85	47.33		t, df	t=0.5091 df=14	R squared (eta squared)	0.01818
			53.66	67.68
			39.96	26.95
			45.14	50.31
