# Supplementary material for: Agrin-Lrp4-Ror2 signaling regulates adult hippocampal neurogenesis in mice
Source: eLife. 2019 Jul 3;8:e45303. doi: 10.7554/eLife.45303 (PMC6650252; doi:10.7554/eLife.45303)
Supplement: Figure 3—source data 1. [file elife-45303-fig3-data1.xlsx]

## Sheet: Sheet1
	Figure 3B	Control	Lrp4 CKO	Unpaired t test		How big is the difference?
		2047.61	920.13	P value	0.0002	Mean ± SEM of Control	2212 ± 121.5, n=5
		2488.24	959.01	P value summary	***	Mean ± SEM of Lrp4 CKO	1169 ± 101, n=5
		2514.16	1321.88	Significantly different (P < 0.05)?	Yes	Difference between means	-1043 ± 158
		2092.08	1439.69	One- or two-tailed P value?	Two-tailed	95% confidence interval	-1407 to -678.7
		1918.42	1204.95	t, df	t=6.602 df=8	R squared (eta squared)	0.8449
	Figure 3C	Control	Lrp4 CKO	Unpaired t test		How big is the difference?
		28104.9	21093	P value	0.0015	Mean ± SEM of Control	28190 ± 1100, n=5
		24641.9	16113.1	P value summary	**	Mean ± SEM of Lrp4 CKO	19829 ± 1398, n=5
		31253.2	17143.4	Significantly different (P < 0.05)?	Yes	Difference between means	-8361 ± 1779
		27460.2	21123.4	One- or two-tailed P value?	Two-tailed	95% confidence interval	-12463 to -4260
		29491.3	23671.9	t, df	t=4.701 df=8	R squared (eta squared)	0.7342
	Figure 3E	Control	Lrp4 CKO	Unpaired t test		How big is the difference?
		611.85	628.61	P value	0.7757	Mean ± SEM of Control	626.2 ± 42.34, n=5
		769.11	699.85	P value summary	ns	Mean ± SEM of Lrp4 CKO	607.5 ± 47.06, n=5
		567.47	710.61	Significantly different (P < 0.05)?	No	Difference between means	-18.66 ± 63.31
		659.52	474.17	One- or two-tailed P value?	Two-tailed	95% confidence interval	-164.6 to 127.3
		522.92	524.35	t, df	t=0.2947 df=8	R squared (eta squared)	0.01074
	Figure 3F	Control	Lrp4 CKO	Unpaired t test		How big is the difference?
		2095.32	1421.86	P value	<0.0001	Mean ± SEM of Control	2229 ± 102.1, n=5
		2365.14	1255.27	P value summary	***	Mean ± SEM of Lrp4 CKO	1152 ± 89.07, n=5
		2155.94	1167.47	Significantly different (P < 0.05)?	Yes	Difference between means	-1076 ± 135.5
		2549.9	948.33	One- or two-tailed P value?	Two-tailed	95% confidence interval	-1389 to -763.7
		1976.49	969.11	t, df	t=7.943 df=8	R squared (eta squared)	0.8875
	Figure 3G	Control	Lrp4 CKO	Unpaired t test		How big is the difference?
		83.85	153.85	P value	0.0135	Mean ± SEM of Control	80 ± 5.396, n=8
		69.23	137.69	P value summary	*	Mean ± SEM of Lrp4 CKO	113.8 ± 10.65, n=8
		66.92	125.38	Significantly different (P < 0.05)?	Yes	Difference between means	33.75 ± 11.94
		69.23	83.85	One- or two-tailed P value?	Two-tailed	95% confidence interval	8.138 to 59.36
		70	128.46	t, df	t=2.826 df=14	R squared (eta squared)	0.3633
		100	81.54
		74.62	72.31
		106.15	126.92
	Figure 3H	Control	Lrp4 CKO	Unpaired t test		How big is the difference?
		58.99	155.33	P value	0.0352	Mean ± SEM of Control	94.13 ± 8.761, n=8
		96.34	132.72	P value summary	*	Mean ± SEM of Lrp4 CKO	124.2 ± 9.486, n=8
		129.77	83.56	Significantly different (P < 0.05)?	Yes	Difference between means	30.11 ± 12.91
		81.6	131.73	One- or two-tailed P value?	Two-tailed	95% confidence interval	2.412 to 57.8
		93.39	147.46	t, df	t=2.332 df=14	R squared (eta squared)	0.2797
		73.73	92.41
		90.44	106.17
		128.78	144.51
