# Supplementary material for: Agrin-Lrp4-Ror2 signaling regulates adult hippocampal neurogenesis in mice
Source: eLife. 2019 Jul 3;8:e45303. doi: 10.7554/eLife.45303 (PMC6650252; doi:10.7554/eLife.45303)
Supplement: Figure 3—source data 2. [file elife-45303-fig3-data2.xlsx]

## Sheet: Sheet1
		Figure 3-figure supplement 1B	Control	Lrp4 CKO		Unpaired t test		How big is the difference?
			1.10324	0.019525		P value	<0.0001	Mean ± SEM of Control	1 ± 0.06105, n=3
			0.891934	0.040748		P value summary	***	Mean ± SEM of Lrp4 CKO	0.03231 ± 0.0065, n=3
			1.00483	0.036651		Significantly different (P < 0.05)?	Yes	Difference between means	-0.9677 ± 0.06139
						One- or two-tailed P value?	Two-tailed	95% confidence interval	-1.138 to -0.7972
						t, df	t=15.76 df=4	R squared (eta squared)	0.9842
		Figure 3-figure supplement 1D	Control	Lrp4 CKO		Unpaired t test		How big is the difference?
			1.12014	0.099713		P value	0.0005	Mean ± SEM of Control	1 ± 0.08377, n=3
			0.83879	0.136788		P value summary	***	Mean ± SEM of Lrp4 CKO	0.1116 ± 0.01261, n=3
			1.04107	0.098247		Significantly different (P < 0.05)?	Yes	Difference between means	-0.8884 ± 0.08472
						One- or two-tailed P value?	Two-tailed	95% confidence interval	-1.124 to -0.6532
						t, df	t=10.49 df=4	R squared (eta squared)	0.9649
