# Supplementary material for: Agrin-Lrp4-Ror2 signaling regulates adult hippocampal neurogenesis in mice
Source: eLife. 2019 Jul 3;8:e45303. doi: 10.7554/eLife.45303 (PMC6650252; doi:10.7554/eLife.45303)
Supplement: Figure 3—source data 3. [file elife-45303-fig3-data3.xlsx]

## Sheet: Sheet1
	Figure 3-figure supplement 2B	Control	Lrp4 CKO	Unpaired t test		How big is the difference?
		32.345	27.1739	P value	0.8202	Mean ± SEM of Control	35.38 ± 1.591, n=3
		35.0404	35.3261	P value summary	ns	Mean ± SEM of Lrp4 CKO	34.46 ± 3.411, n=3
		37.7358	29.8913	Significantly different (P < 0.05)?	No	Difference between means	-0.9133 ± 3.764
				One- or two-tailed P value?	Two-tailed	95% confidence interval	-11.36 to 9.536
				t, df	t=0.2427 df=4	R squared (eta squared)	0.01451
