# Supplementary material for: Agrin-Lrp4-Ror2 signaling regulates adult hippocampal neurogenesis in mice
Source: eLife. 2019 Jul 3;8:e45303. doi: 10.7554/eLife.45303 (PMC6650252; doi:10.7554/eLife.45303)
Supplement: Figure 4—source data 1. [file elife-45303-fig4-data1.xlsx]

## Sheet: Sheet1
		Figure 4C	Control	Nes Lrp4 CKO	Unpaired t test		How big is the difference?
			19460	13262.5	P value	0.0006	Mean ± SEM of Control	19940 ± 624.2, n=4
			21569.4	15456.9	P value summary	***	Mean ± SEM of Nes Lrp4 CKO	14128 ± 630, n=4
			20116.5	12862.1	Significantly different (P < 0.05)?	Yes	Difference between means	-5812 ± 886.9
			18613.5	14931.3	One- or two-tailed P value?	Two-tailed	95% confidence interval	-7982 to -3641
					t, df	t=6.553 df=6	R squared (eta squared)	0.8774
		Figure 4E	Control	Nes Lrp4 CKO	Unpaired t test		How big is the difference?
			49113.6	36170.4	P value	0.0012	Mean ± SEM of Control	46821 ± 1173, n=3
			46104.2	34571.8	P value summary	**	Mean ± SEM of Nes Lrp4 CKO	35843 ± 660, n=3
			45246.5	36786.8	Significantly different (P < 0.05)?	Yes	Difference between means	-10978 ± 1346
					One- or two-tailed P value?	Two-tailed	95% confidence interval	-14714 to -7243
					t, df	t=8.159 df=4	R squared (eta squared)	0.9433
		Figure 4 H	SC			EE
		Control	3206	3506	3781	4090	4000	4381
		Nes Lrp4 CKO	2006	1875	2356	2625	2400	2181
		ANOVA table	SS	DF	MS	F (DFn, DFd)	P value
		Interaction	85047	1	85047	F (1, 8) = 1.456	P=0.2620
		Row Factor	7556861	1	7556861	F (1, 8) = 129.4	P<0.0001
		Column Factor	724091	1	724091	F (1, 8) = 12.4	P=0.0078
		Residual	467215	8	58402
		Tukey's multiple comparisons test	Mean Diff.	95.00% CI of diff.	Significant?	Summary
		Control:SC vs. Control:EE	-659.7	-1292 to -27.78	Yes	*
		Control:SC vs. Nes Lrp4 CKO:SC	1419	786.9 to 2051	Yes	***
		Control:SC vs. Nes Lrp4 CKO:EE	1096	463.9 to 1728	Yes	**
		Control:EE vs. Nes Lrp4 CKO:SC	2078	1447 to 2710	Yes	****
		Control:EE vs. Nes Lrp4 CKO:EE	1755	1124 to 2387	Yes	****
		Nes Lrp4 CKO:SC vs.Nes Lrp4 CKO:EE	-322.9	-954.8 to 309	No	ns
		Figure 4 J	SC			EE
		Control	2062	1931	2018	3030	2727	2454
		Nes Lrp4 CKO	1181	1350	1518	1875	1518	1743
		ANOVA table	SS	DF	MS	F (DFn, DFd)	P value
		Interaction	103068	1	103068	F (1, 8) = 2.779	P=0.1341
		Row Factor	2114382	1	2114382	F (1, 8) = 57.01	P<0.0001
		Column Factor	900430	1	900430	F (1, 8) = 24.28	P=0.0012
		Residual	296709	8	37089
		Sidak's multiple comparisons test	Mean Diff.	95.00% CI of diff.	Significant?	Summary
		Control:SC vs. Control:EE	-733.2	-1278 to -188.4	Yes	**
		Control:SC vs. Nes Lrp4 CKO:SC	654.2	109.4 to 1199	Yes	*
		Control:SC vs. Nes Lrp4 CKO:EE	291.7	-253.1 to 836.4	No	ns
		Control:EE vs. Nes Lrp4 CKO:SC	1387	842.6 to 1932	Yes	***
		Control:EE vs. Nes Lrp4 CKO:EE	1025	480.1 to 1570	Yes	**
		Nes Lrp4 CKO:SC vs. Nes Lrp4 CKO:EE	-362.5	-907.3 to 182.3	No	ns
		Figure 4 K	SC			EE
		Control	547.78	489.34	599.56	689.53	764.67	854.36
		Nes Lrp4 CKO	536.65	476.53	586.57	456.89	602.33	543.37
		ANOVA table	SS	DF	MS	F (DFn, DFd)	P value
		Interaction	37301	1	37301	F (1, 8) = 8.181	P=0.0211
		Row Factor	45992	1	45992	F (1, 8) = 10.09	P=0.0131
		Column Factor	37937	1	37937	F (1, 8) = 8.321	P=0.0204
		Residual	36476	8	4559
		Sidak's multiple comparisons test	Mean Diff.	95.00% CI of diff.	Significant?	Summary
		Control:SC vs. Control:EE	-224	-415 to -32.96	Yes	*
		Control:SC vs. Nes Lrp4 CKO:SC	12.31	-178.7 to 203.3	No	ns
		Control:SC vs. Nes Lrp4 CKO:EE	11.36	-179.6 to 202.4	No	ns
		Control:EE vs.Nes Lrp4 CKO:SC	236.3	45.27 to 427.3	Yes	*
		Control:EE vs. Nes Lrp4 CKO:EE	235.3	44.32 to 426.3	Yes	*
		Nes Lrp4 CKO:SC vs. Nes Lrp4 CKO:EE	-0.9467	-191.9 to 190.1	No	ns
		Figure 4 L	SC			EE
		Control	1862.5	1925.32	2305.53	2915.04	2857.18	2645.35
		Nes Lrp4 CKO	1284.31	1459.42	1327.16	1475.63	1534.17	1124.92
		ANOVA table	SS	DF	MS	F (DFn, DFd)	P value
		Interaction	425780	1	425780	F (1, 8) = 12.62	P=0.0075
		Row Factor	3313078	1	3313078	F (1, 8) = 98.21	P<0.0001
		Column Factor	475232	1	475232	F (1, 8) = 14.09	P=0.0056
		Residual	269879	8	33735
		Sidak's multiple comparisons test	Mean Diff.	95.00% CI of diff.	Significant?	Summary
		Control:SC vs. Control:EE	-774.7	-1294 to -255.2	Yes	**
		Control:SC vs. Nes Lrp4 CKO:SC	674.2	154.6 to 1194	Yes	*
		Control:SC vs. Nes Lrp4 CKO:EE	652.9	133.3 to 1172	Yes	*
		Control:EE vs.Nes Lrp4 CKO:SC	1449	929.3 to 1968	Yes	****
		Control:EE vs. Nes Lrp4 CKO:EE	1428	908.1 to 1947	Yes	****
		Nes Lrp4 CKO:SC vs.Nes Lrp4 CKO:EE	-21.28	-540.8 to 498.3	No	ns
		Figure 4M	SC						EE
		Control	76.96	86.47	84.74	92.52	82.14	69.17	72.63	65.72	59.66	60.53	50.15	69.17
		Nes Lrp4 CKO	112.41	132.3	139.21	127.11	134.89	103.76	104.63	107.22	127.97	115.87	108.95	136.62
		ANOVA table	SS	DF	MS	F (DFn, DFd)	P value
		Interaction	179.9	1	179.9	F (1, 20) = 1.477	P=0.2383
		Row Factor	14068	1	14068	F (1, 20) = 115.5	P<0.0001
		Column Factor	1101	1	1101	F (1, 20) = 9.04	P=0.0070
		Residual	2436	20	121.8
		Tukey's multiple comparisons test	Mean Diff.	95.00% CI of diff.	Significant?	Summary
		Control:SC vs. Control:EE	19.02	1.189 to 36.86	Yes	*
		Control:SC vs. Nes Lrp4 CKO:SC	-42.95	-60.78 to -25.11	Yes	****
		Control:SC vs. Nes Lrp4 CKO:EE	-34.88	-52.71 to -17.04	Yes	***
		Control:EE vs. Nes Lrp4 CKO:SC	-61.97	-79.8 to -44.13	Yes	****
		Control:EE vs. Nes Lrp4 CKO:EE	-53.9	-71.73 to -36.06	Yes	****
		Nes Lrp4 CKO:SC vs. Nes Lrp4 CKO:EE	8.07	-9.764 to 25.9	No	ns
		Figure 4N	SC						EE
		Control	83.41	99.34	91.84	88.1	103.09	79.66	54.36	53.42	79.66	48.73	60.92	69.17
		Nes Lrp4 CKO	113.4	131.21	110.59	121.83	117.15	119.96	139.64	93.72	106.84	103.09	91.84	136.62
		ANOVA table	SS	DF	MS	F (DFn, DFd)	P value
		Interaction	737.9	1	737.9	F (1, 20) = 4.44	P=0.0479
		Row Factor	7477	1	7477	F (1, 20) = 44.99	P<0.0001
		Column Factor	1970	1	1970	F (1, 20) = 11.85	P=0.0026
		Residual	3324	20	166.2
		Tukey's multiple comparisons test	Mean Diff.	95.00% CI of diff.	Significant?	Summary
		Control:SC vs. Control:EE	29.21	8.377 to 50.04	Yes	**
		Control:SC vs.Nes Lrp4 CKO:SC	-24.21	-45.04 to -3.378	Yes	*
		Control:SC vs. Nes Lrp4 CKO:EE	-17.18	-38.01 to 3.651	No	ns
		Control:EE vs. Nes Lrp4 CKO:SC	-53.42	-74.25 to -32.59	Yes	****
		Control:EE vs. Nes Lrp4 CKO:EE	-46.39	-67.22 to -25.56	Yes	****
		Nes Lrp4 CKO:SC vs. Nes Lrp4 CKO:EE	7.029	-13.8 to 27.86	No	ns
