# Supplementary material for: Agrin-Lrp4-Ror2 signaling regulates adult hippocampal neurogenesis in mice
Source: eLife. 2019 Jul 3;8:e45303. doi: 10.7554/eLife.45303 (PMC6650252; doi:10.7554/eLife.45303)
Supplement: Figure 4—source data 2. [file elife-45303-fig4-data2.xlsx]

## Sheet: Sheet1
	Figure 4-figure supplement 1C	Control	Nes Lrp4 CKO	Unpaired t test		How big is the difference?
		1.00534	0.214007	P value	0.0001	Mean ± SEM of Control	1 ± 0.04522, n=3
		0.91915	0.273151	P value summary	***	Mean ± SEM of Nes Lrp4 CKO	0.2529 ± 0.01946, n=3
		1.07551	0.271596	Significantly different (P < 0.05)?	Yes	Difference between means	-0.7471 ± 0.04923
				One- or two-tailed P value?	Two-tailed	95% confidence interval	-0.8838 to -0.6104
				t, df	t=15.18 df=4	R squared (eta squared)	0.9829
	Figure 4- figure supplement 1E	Control	Nes Lrp4 CKO	Unpaired t test		How big is the difference?
		0.962528	0.525491	P value	0.0032	Mean ± SEM of Control	1 ± 0.07061, n=3
		0.900823	0.506418	P value summary	**	Mean ± SEM of Nes Lrp4 CKO	0.5358 ± 0.02062, n=3
		1.13665	0.575563	Significantly different (P < 0.05)?	Yes	Difference between means	-0.4642 ± 0.07356
				One- or two-tailed P value?	Two-tailed	95% confidence interval	-0.6684 to -0.2599
				t, df	t=6.31 df=4	R squared (eta squared)	0.9087
	Figure 4-figure supplement 1G	Control	Nes Lrp4 CKO	Unpaired t test		How big is the difference?
		39.99	44.61	P value	0.4696	Mean ± SEM of Control	40.22 ± 3.779, n=4
		46.34	38.8	P value summary	ns	Mean ± SEM of Nes Lrp4 CKO	35.71 ± 4.45, n=4
		44.9	23.51	Significantly different (P < 0.05)?	No	Difference between means	-4.505 ± 5.838
		29.64	35.93	One- or two-tailed P value?	Two-tailed	95% confidence interval	-18.79 to 9.78
				t, df	t=0.7717 df=6	R squared (eta squared)	0.09028
