# Supplementary material for: Agrin-Lrp4-Ror2 signaling regulates adult hippocampal neurogenesis in mice
Source: eLife. 2019 Jul 3;8:e45303. doi: 10.7554/eLife.45303 (PMC6650252; doi:10.7554/eLife.45303)
Supplement: Figure 4—source data 3. [file elife-45303-fig4-data3.xlsx]

## Sheet: Sheet1
	Figure 4-figure supplement 2C		D-Cre-GFP			Cre-GFP
			Mean	SEM	N	Mean	SEM	N
		28 dpi	6.86	0.32	36	5	0.18	42
		42 dpi	7.81	0.32	31	6.28	0.38	29
		ANOVA table	SS	DF	MS	F (DFn, DFd)	P value
		Interaction	0.9232	1	0.9232	F (1, 134) = 0.3101	P=0.5785
		Row Factor	41.7	1	41.7	F (1, 134) = 14.01	P=0.0003
		Column Factor	97.22	1	97.22	F (1, 134) = 32.65	P<0.0001
		Residual	398.9	134	2.977
		Sidak's multiple comparisons test	Mean Diff.	95.00% CI of diff.	Significant?	Summary	Adjusted P Value
		D-Cre - Cre
		28 dpi	1.861	0.9747 to 2.747	Yes	***	<0.0001
		42 dpi	1.531	0.5224 to 2.539	Yes	**	0.0016
	Figure 4-figure supplement 2D		D-Cre-GFP			Cre-GFP
			Mean	SEM	N	Mean	SEM	N
		28 dpi	765.689	30.548	36	642.014	28.23	42
		42 dpi	1015.16	35.674	31	796.45	35.636	29
		ANOVA table	SS	DF	MS	F (DFn, DFd)	P value
		Interaction	76336	1	76336	F (1, 134) = 2.148	P=0.1451
		Row Factor	1378750	1	1378750	F (1, 134) = 38.79	P<0.0001
		Column Factor	990726	1	990726	F (1, 134) = 27.87	P<0.0001
		Residual	4762905	134	35544
		Sidak's multiple comparisons test	Mean Diff.	95.00% CI of diff.	Significant?	Summary	Adjusted P Value
		D-Cre - Cre
		28 dpi	123.7	26.82 to 220.5	Yes	**	0.009
		42 dpi	218.7	108.6 to 328.9	Yes	***	<0.0001
	Figure 4-figure supplement 2E	28 dpi
			D-Cre			Cre										Bonferroni's multiple comparisons test	Mean Diff.	95.00% CI of diff.	Significant?	Summary
		Distance from soma	Mean	SEM	N	Mean	SEM
		10	1.08333	0.0467177	36	1.09524	0.0458438	42	ANOVA table	SS	DF	MS	F (DFn, DFd)	P value		D-Cre vs Cre
		20	1.38889	0.121353	36	1.2381	0.0747394	42	Interaction	50.65	25	2.026	F (25, 1949) = 1.257	P=0.1774		10	-0.0119	-0.9076 to 0.8838	No	ns
		30	1.63889	0.149882	36	1.40476	0.0967505	42	Row Factor	2467	25	98.67	F (25, 1949) = 61.21	P<0.0001		20	0.1508	-0.7449 to 1.046	No	ns
		40	2.19444	0.177368	36	1.7619	0.135506	42	Column Factor	149.3	1	149.3	F (1, 1949) = 92.61	P<0.0001		30	0.2341	-0.6615 to 1.13	No	ns
		50	2.52778	0.201132	36	2.2381	0.162763	42	Residual	3142	1949	1.612				40	0.4325	-0.4631 to 1.328	No	ns
		60	3.02778	0.212641	36	2.52381	0.157057	42								50	0.2897	-0.606 to 1.185	No	ns
		70	3.5	0.227128	36	2.80952	0.187403	42								60	0.504	-0.3917 to 1.4	No	ns
		80	3.77778	0.229254	36	2.88095	0.167659	42								70	0.6905	-0.2052 to 1.586	No	ns
		90	4	0.228869	36	3.14286	0.200381	42								80	0.8968	0.001154 to 1.792	Yes	*
		100	4.08333	0.20461	36	3.16667	0.207066	42								90	0.8571	-0.03853 to 1.753	No	ns
		110	4.13889	0.187518	36	3.28571	0.208099	42								100	0.9167	0.021 to 1.812	Yes	*
		120	4.33333	0.210819	36	3.28571	0.205289	42								110	0.8532	-0.0425 to 1.749	No	ns
		130	4.22222	0.195631	36	3.19512	0.188769	41								120	1.048	0.1519 to 1.943	Yes	**
		140	3.97222	0.180326	36	2.85366	0.205299	41								130	1.027	0.1264 to 1.928	Yes	*
		150	3.75	0.179837	36	2.82927	0.212139	41								140	1.119	0.2179 to 2.019	Yes	**
		160	3.72222	0.213107	36	2.95	0.240059	40								150	0.9207	0.02003 to 1.821	Yes	*
		170	3.48571	0.229619	35	2.975	0.251884	40								160	0.7722	-0.1337 to 1.678	No	ns
		180	3.11429	0.316948	35	2.775	0.249326	40								170	0.5107	-0.402 to 1.423	No	ns
		190	2.77778	0.316507	36	2.4	0.239658	40								180	0.3393	-0.5734 to 1.252	No	ns
		200	2.47222	0.339201	36	2	0.255704	40								190	0.3778	-0.5282 to 1.284	No	ns
		210	2.25	0.334225	36	1.825	0.250352	40								200	0.4722	-0.4337 to 1.378	No	ns
		220	1.80556	0.284017	36	1.35	0.241656	40								210	0.425	-0.4809 to 1.331	No	ns
		230	1.38889	0.255969	36	1.05	0.217651	40								220	0.4556	-0.4504 to 1.362	No	ns
		240	0.861111	0.218773	36	0.575	0.155611	40								230	0.3389	-0.5671 to 1.245	No	ns
		250	0.472222	0.151637	36	0.225	0.0668667	40								240	0.2861	-0.6198 to 1.192	No	ns
		260	0.0833333	0.061399	36	0	0	40								250	0.2472	-0.6587 to 1.153	No	ns
																260	0.08333	-0.8226 to 0.9893	No	ns
	Figure 4-figure supplement 2F
		42 dpi
			D-Cre			Cre										Bonferroni's multiple comparisons test	Mean Diff.	95.00% CI of diff.	Significant?	Summary
		Distance from soma	Mean	SEM	N	Mean	SEM	N	ANOVA table	SS	DF	MS	F (DFn, DFd)	P value
		10	1.06452	0.044853	31	1.03448	0.0344828	29	Interaction	117.3	24	4.888	F (24, 1450) = 3.077	P<0.0001		D-Cre - Cre
		20	1.12903	0.0612054	31	1.13793	0.0651663	29	Row Factor	3555	24	148.1	F (24, 1450) = 93.26	P<0.0001		10	0.03003	-0.978 to 1.038	No	ns
		30	1.35484	0.11867	31	1.44828	0.117299	29	Column Factor	103.1	1	103.1	F (1, 1450) = 64.91	P<0.0001		20	-0.008899	-1.017 to 0.9991	No	ns
		40	1.6129	0.151533	31	1.93103	0.171426	29	Residual	2303	1450	1.588				30	-0.09344	-1.101 to 0.9146	No	ns
		50	2.12903	0.15199	31	2.55172	0.202121	29								40	-0.3181	-1.326 to 0.6899	No	ns
		60	2.64516	0.194264	31	3.06897	0.232416	29								50	-0.4227	-1.431 to 0.5853	No	ns
		70	3.48387	0.277744	31	3.31034	0.211163	29								60	-0.4238	-1.432 to 0.5842	No	ns
		80	4.19355	0.259939	31	3.72414	0.209953	29								70	0.1735	-0.8345 to 1.182	No	ns
		90	4.48387	0.235874	31	4.03448	0.213364	29								80	0.4694	-0.5386 to 1.477	No	ns
		100	4.90323	0.228858	31	4.03448	0.240498	29								90	0.4494	-0.5586 to 1.457	No	ns
		110	5.12903	0.235285	31	4.34483	0.27755	29								100	0.8687	-0.1393 to 1.877	No	ns
		120	5.25806	0.212349	31	4.55172	0.278924	29								110	0.7842	-0.2238 to 1.792	No	ns
		130	5.48387	0.201452	31	4.44828	0.278924	29								120	0.7063	-0.3017 to 1.714	No	ns
		140	5.41935	0.206216	31	4.2069	0.254899	29								130	1.036	0.02757 to 2.044	Yes	*
		150	5.22581	0.183805	31	3.96552	0.274009	29								140	1.212	0.2044 to 2.22	Yes	**
		160	4.6129	0.210873	31	3.41379	0.283005	29								150	1.26	0.2523 to 2.268	Yes	**
		170	4.3871	0.284652	31	3.03448	0.303845	29								160	1.199	0.1911 to 2.207	Yes	**
		180	4.03226	0.345427	31	2.75862	0.296345	29								170	1.353	0.3446 to 2.361	Yes	***
		190	3.48387	0.317487	31	2.2069	0.323083	29								180	1.274	0.2656 to 2.282	Yes	**
		200	2.8	0.315864	31	1.96552	0.341983	29								190	1.277	0.269 to 2.285	Yes	**
		210	2.26667	0.295302	31	1.51724	0.316308	29								200	0.7442	-0.2639 to 1.752	No	ns
		220	1.3871	0.252631	31	0.965517	0.25053	29								210	0.6763	-0.3317 to 1.684	No	ns
		230	0.806452	0.209553	31	0.62069	0.181766	29								220	0.4216	-0.5864 to 1.43	No	ns
		240	0.483871	0.1529	31	0.275862	0.130333	29								230	0.1858	-0.8223 to 1.194	No	ns
		250	0.193548	0.0857523	31	0.137931	0.0819128	29								240	0.208	-0.8 to 1.216	No	ns
																250	0.05562	-0.9524 to 1.064	No	ns
	Figure 4-figure supplement 2I		D-Cre			Cre
			Mean	SEM	N	Mean	SEM	N
		28 dpi	1.849	0.037	26	1.367	0.04	26
		42 dpi	2.202	0.053	26	1.597	0.057	26
		ANOVA table	SS	DF	MS	F (DFn, DFd)	P value
		Interaction	0.09614	1	0.09614	F (1, 100) = 1.629	P=0.2047
		Row Factor	2.208	1	2.208	F (1, 100) = 37.42	P<0.0001
		Column Factor	7.677	1	7.677	F (1, 100) = 130.1	P<0.0001
		Residual	5.9	100	0.059
		Tukey's multiple comparisons test	Mean Diff.	95.00% CI of diff.	Significant?	Summary	Adjusted P Value
		28 dpi:D-Cre vs. 28 dpi:Cre	0.483	0.307 to 0.659	Yes	***	<0.0001
		28 dpi:D-Cre vs. 42 dpi:D-Cre	-0.352	-0.528 to -0.176	Yes	***	<0.0001
		28 dpi:D-Cre vs. 42 dpi:Cre	0.252	0.0759 to 0.428	Yes	**	0.0017
		28 dpi:Cre vs. 42 dpi:D-Cre	-0.835	-1.01 to -0.659	Yes	***	<0.0001
		28 dpi:Cre vs. 42 dpi:Cre	-0.231	-0.407 to -0.0546	Yes	**	0.0049
		42 dpi:D-Cre vs. 42 dpi:Cre	0.604	0.428 to 0.78	Yes	***	<0.0001
