# Supplementary material for: Agrin-Lrp4-Ror2 signaling regulates adult hippocampal neurogenesis in mice
Source: eLife. 2019 Jul 3;8:e45303. doi: 10.7554/eLife.45303 (PMC6650252; doi:10.7554/eLife.45303)
Supplement: Figure 5—source data 1. [file elife-45303-fig5-data1.xlsx]

## Sheet: Sheet1
	Figure 5C	Control	Lrp4 CKO	Lrp4 CKO Δβ1	Lrp4 CKO Δβ3
		25111.5	19704.3	18832.3	23849.8
		26155.8	15805.3	17788	27844.2
		28249.7	16534.2	15694	23468.1
		Mean	SEM	N
	Control	26506	922.7	3
	Lrp4 CKO	17348	1197	3
	Lrp4 CKO Δβ1	17438	922.7	3
	Lrp4 CKO Δβ3	25054	1399	3
	ANOVA table	SS	DF	MS	F (DFn, DFd)	P value
	Treatment (between columns)	214189932	3	71396644	F (3, 8) = 18.69	P=0.0006
	Residual (within columns)	30560637	8	3820080
	Total	244750570	11
	Dunnett's multiple comparisons test	Mean Diff.	95.00% CI of diff.	Significant?	Summary	Adjusted P Value	A-?
	Control vs. Lrp4 CKO	9158	4562 to 13753	Yes	**	0.0011	B	Lrp4 CKO
	Control vs. Lrp4 CKO Δβ1	9068	4472 to 13663	Yes	**	0.0012	C	Lrp4 CKO Δβ1
	Control vs. Lrp4 CKO Δβ3	1452	-3144 to 6047	No	ns	0.7005	D	Lrp4 CKO Δβ3
	Test details	Mean 1	Mean 2	Mean Diff.	SE of diff.	n1	n2	q	DF
	Control vs. Lrp4 CKO	26506	17348	9158	1596	3	3	5.738	8
	Control vs. Lrp4 CKO Δβ1	26506	17438	9068	1596	3	3	5.682	8
	Control vs. Lrp4 CKO Δβ3	26506	25054	1452	1596	3	3	0.9096	8
	Figure 5E	Control	Lrp4 CKO	Lrp4 CKO Δβ1	Lrp4 CKO Δβ3
		2282.68	895.594	1103.61	2096.88
		2521.56	1028.64	1555.08	1937.62
		2335.76	1438.71	1153.77	2441.93
		Mean	SEM	N
	Control	2380	72.4	3
	Lrp4 CKO	1121	163	3
	Lrp4 CKO Δβ1	1271	143	3
	Lrp4 CKO Δβ3	2159	149	3
	ANOVA table	SS	DF	MS	F (DFn, DFd)	P value
	Treatment (between columns)	3564308	3	1188103	F (3, 8) = 21.26	P=0.0004
	Residual (within columns)	447132	8	55891
	Total	4011439	11
	Dunnett's multiple comparisons test	Mean Diff.	95.00% CI of diff.	Significant?	Summary	Adjusted P Value	A-?
	Control vs. Lrp4 CKO	1259	703.1 to 1815	Yes	***	0.0005	B	Lrp4 CKO
	Control vs. Lrp4 CKO Δβ1	1109	553.3 to 1665	Yes	**	0.0011	C	Lrp4 CKO Δβ1
	Control vs. Lrp4 CKO Δβ3	221.2	-334.7 to 777.1	No	ns	0.5538	D	Lrp4 CKO Δβ3
	Test details	Mean 1	Mean 2	Mean Diff.	SE of diff.	n1	n2	q	DF
	Control vs. Lrp4 CKO	2380	1121	1259	193	3	3	6.522	8
	Control vs. Lrp4 CKO Δβ1	2380	1271	1109	193	3	3	5.746	8
	Control vs. Lrp4 CKO Δβ3	2380	2159	221.2	193	3	3	1.146	8
