# Supplementary material for: Agrin-Lrp4-Ror2 signaling regulates adult hippocampal neurogenesis in mice
Source: eLife. 2019 Jul 3;8:e45303. doi: 10.7554/eLife.45303 (PMC6650252; doi:10.7554/eLife.45303)
Supplement: Figure 6—source data 1. [file elife-45303-fig6-data1.xlsx]

## Sheet: Sheet1
		Figure 6D	-Agrin	+Agrin	Unpaired t test		How big is the difference?
			0.977818	1.32443	P value	<0.0001	Mean ± SEM of -Agrin	1 ± 0.01213, n=3
			1.00259	1.3564	P value summary	***	Mean ± SEM of +Agrin	1.352 ± 0.01484, n=3
			1.01959	1.37529	Significantly different (P < 0.05)?	Yes	Difference between means	0.352 ± 0.01917
					One- or two-tailed P value?	Two-tailed	95% confidence interval	0.2988 to 0.4053
					t, df	t=18.37 df=4	R squared (eta squared)	0.9883
		Figure 6G		Mean ± SEM (µm)	n
			Control	185 ± 6.25	69
			Control+Agrin	229 ± 8.07	51
			Lrp4 CKO	131 ± 6.32	50
			Lrp4 CKO+Agrin	146 ± 5.95	50
			Ror2 CKO	159 ± 6.38	50
			Ror2 CKO+Agrin	155 ± 4.96	50
			ANOVA table	SS	DF	MS	F (DFn, DFd)	P value
			Treatment (between columns)	315510	5	63102	F (5, 314) = 28.55	P<0.0001
			Residual (within columns)	694123	314	2211
			Total	1009633	319
			Tukey's multiple comparisons test	Mean Diff.	95.00% CI of diff.	Significant?	Summary
			Control vs. Control+Agrin	-44.79	-69.68 to -19.89	Yes	***	A-B
			Control vs. Lrp4 CKO	53.67	28.63 to 78.71	Yes	***	A-C
			Control vs. Lrp4 CKO+Agrin	38.26	13.22 to 63.3	Yes	***	A-D
			Control vs. Ror2 CKO	25.25	0.2073 to 50.28	Yes	*	A-E
			Control vs. Ror2 CKO+Agrin	29.72	4.682 to 54.76	Yes	**	A-F
			Control+Agrin vs. Lrp4 CKO	98.45	71.62 to 125.3	Yes	***	B-C
			Control+Agrin vs. Lrp4 CKO+Agrin	83.05	56.22 to 109.9	Yes	***	B-D
			Control+Agrin vs. Ror2 CKO	70.03	43.2 to 96.86	Yes	***	B-E
			Control+Agrin vs. Ror2 CKO+Agrin	74.51	47.68 to 101.3	Yes	***	B-F
			Lrp4 CKO vs. Lrp4 CKO+Agrin	-15.41	-42.37 to 11.56	No	ns	C-D
			Lrp4 CKO vs. Ror2 CKO	-28.42	-55.39 to -1.459	Yes	*	C-E
			Lrp4 CKO vs. Ror2 CKO+Agrin	-23.95	-50.91 to 3.016	No	ns	C-F
			Lrp4 CKO+Agrin vs. Ror2 CKO	-13.02	-39.98 to 13.95	No	ns	D-E
			Lrp4 CKO+Agrin vs. Ror2 CKO+Agrin	-8.541	-35.5 to 18.42	No	ns	D-F
			Ror2 CKO vs. Ror2 CKO+Agrin	4.475	-22.49 to 31.44	No	ns	E-F
		Figure 6I	Control	Nes Ror2 CKO	Unpaired t test		How big is the difference?
			27460.2	21123.4	P value	0.0019	Mean ± SEM of Control	30549 ± 1229, n=5
			29491.3	23671.9	P value summary	**	Mean ± SEM of Nes Ror2 CKO	22751 ± 1208, n=5
			29603.3	24222.1	Significantly different (P < 0.05)?	Yes	Difference between means	-7798 ± 1724
			31404.8	18960	One- or two-tailed P value?	Two-tailed	95% confidence interval	-11773 to -3822
			34785.3	25778.9	t, df	t=4.523 df=8	R squared (eta squared)	0.7189
		Figure 6K	Control	Nes Ror2 CKO	Unpaired t test		How big is the difference?
			2204.73	948.33	P value	0.0003	Mean ± SEM of Control	2063 ± 64.43, n=5
			2092.08	1421.85	P value summary	***	Mean ± SEM of Nes Ror2 CKO	1315 ± 108.1, n=5
			2192.33	1204.94	Significantly different (P < 0.05)?	Yes	Difference between means	-748.3 ± 125.8
			1932.05	1439.69	One- or two-tailed P value?	Two-tailed	95% confidence interval	-1038 to -458.2
			1895.03	1559.95	t, df	t=5.948 df=8	R squared (eta squared)	0.8156
		Figure 6L	Control	Nes Ror2 CKO	Unpaired t test		How big is the difference?
			591.85	528.32	P value	0.2572	Mean ± SEM of Control	606.2 ± 22.85, n=5
			679.31	453.64	P value summary	ns	Mean ± SEM of Nes Ror2 CKO	559.1 ± 31.1, n=5
			587.43	610.54	Significantly different (P < 0.05)?	No	Difference between means	-47.08 ± 38.59
			629.25	578.48	One- or two-tailed P value?	Two-tailed	95% confidence interval	-136.1 to 41.91
			542.92	624.36	t, df	t=1.22 df=8	R squared (eta squared)	0.1569
