# Supplementary material for: Agrin-Lrp4-Ror2 signaling regulates adult hippocampal neurogenesis in mice
Source: eLife. 2019 Jul 3;8:e45303. doi: 10.7554/eLife.45303 (PMC6650252; doi:10.7554/eLife.45303)
Supplement: Figure 6—source data 2. [file elife-45303-fig6-data2.xlsx]

## Sheet: Sheet1
		Figure 6-figure supplement 1C	Control	Ror2 CKO	Unpaired t test		How big is the difference?
			1.01744	0.33634	P value	<0.0001	Mean ± SEM of Control	1 ± 0.02893, n=3
			0.943495	0.322135	P value summary	***	Mean ± SEM of Ror2 CKO	0.3287 ± 0.004137, n=3
			1.03906	0.327601	Significantly different (P < 0.05)?	Yes	Difference between means	-0.6713 ± 0.02923
					One- or two-tailed P value?	Two-tailed	95% confidence interval	-0.7525 to -0.5902
					t, df	t=22.97 df=4	R squared (eta squared)	0.9925
		Figure 6-figure supplement 1F	Control	Ror2 CKO	Unpaired t test		How big is the difference?
			14.8063	14.4382	P value	0.6988	Mean ± SEM of Control	14.5 ± 0.1716, n=3
			14.4842	14.1811	P value summary	ns	Mean ± SEM of Ror2 CKO	14.67 ± 0.3677, n=3
			14.2124	15.39	Significantly different (P < 0.05)?	No	Difference between means	0.1688 ± 0.4058
					One- or two-tailed P value?	Two-tailed	95% confidence interval	-0.9578 to 1.295
					t, df	t=0.416 df=4	R squared (eta squared)	0.04147
		Figure 6-figure supplement 1H	Control	Ror2 CKO	Unpaired t test		How big is the difference?
			25613.5	19560.7	P value	0.013	Mean ± SEM of Control	29809 ± 2112, n=4
			35589.9	19869	P value summary	*	Mean ± SEM of Ror2 CKO	20240 ± 532.7, n=3
			28224.7	21290.6	Significantly different (P < 0.05)?	Yes	Difference between means	-9569 ± 2539
			29809.4		One- or two-tailed P value?	Two-tailed	95% confidence interval	-16095 to -3044
					t, df	t=3.77 df=5	R squared (eta squared)	0.7397
		Figure 6-figure supplement 1J	Control	Ror2 CKO	Unpaired t test		How big is the difference?
			2372.21	1402.06	P value	0.0166	Mean ± SEM of Control	2492 ± 154.6, n=4
			2159.28	1182.78	P value summary	*	Mean ± SEM of Ror2 CKO	1526 ± 242.1, n=3
			2544.98	1933.46	Significantly different (P < 0.05)?	Yes	Difference between means	-965.6 ± 272.9
			2890.51		One- or two-tailed P value?	Two-tailed	95% confidence interval	-1667 to -264.1
					t, df	t=3.538 df=5	R squared (eta squared)	0.7146
