# Supplementary material for: Agrin-Lrp4-Ror2 signaling regulates adult hippocampal neurogenesis in mice
Source: eLife. 2019 Jul 3;8:e45303. doi: 10.7554/eLife.45303 (PMC6650252; doi:10.7554/eLife.45303)
Supplement: Figure 6—source data 3. [file elife-45303-fig6-data3.xlsx]

## Sheet: Sheet1
	Figure 6-figure supplement 2D	Control	Nes Ror2 CKO	Unpaired t test		How big is the difference?
		1.01706	0.427694	P value	0.0015	Mean ± SEM of Control	1 ± 0.04185, n=3
		1.06243	0.58021	P value summary	**	Mean ± SEM of Nes Ror2 CKO	0.5187 ± 0.04643, n=3
		0.920513	0.548204	Significantly different (P < 0.05)?	Yes	Difference between means	-0.4813 ± 0.06251
				One- or two-tailed P value?	Two-tailed	95% confidence interval	-0.6548 to -0.3078
				t, df	t=7.7 df=4	R squared (eta squared)	0.9368
